# Supplementary material for: Glycemic Control, Basal/Bolus Distribution, BMI and Meal Management in Children and Adolescents with Type 1 Diabetes and Advanced Hybrid Closed Loop
Source: Nutrients. 2023 Nov 22;15(23):4875. doi: 10.3390/nu15234875 (PMC10707798; doi:10.3390/nu15234875)
Supplement: Supplementary file 1 [file nutrients-15-04875-s001.zip]

Archive with 4 entries (4 files):
- Table 1 Supplementary (1).pdf
- Table 2 Supplementary.pdf
- Table 3 Supplementary.pdf
- Table 4 Supplementary.pdf
